# Supplementary material for: Blood Interferon Signatures Putatively Link Lack of Protection Conferred by the RTS,S Recombinant Malaria Vaccine to an Antigen-specific IgE Response
Source: F1000Res. 2017 Jul 18;4:919. Originally published 2015 Sep 29. [Version 2] doi: 10.12688/f1000research.7093.2 (PMC5580375; doi:10.12688/f1000research.7093.2)
Supplement: Supplementary file 3 [file f1000research-4-13000-s0002.tgz]

Archive with 1 entries (1 files):
- 6270a692-52ca-4ff4-8a74-0f6a6a474771.tiff
